# Supplementary material for: ROHHAD and Prader-Willi syndrome (PWS): clinical and genetic comparison
Source: Orphanet J Rare Dis. 2018 Jul 20;13:124. doi: 10.1186/s13023-018-0860-0 (PMC6053704; doi:10.1186/s13023-018-0860-0)
Supplement: Supplementary file 1 — Genomic Coordinates for Regions Analyzed for SNORD115 and SNORD116 Clusters (Ensembl GRCh37 Release 89). (XLSX 52 kb) [file 13023_2018_860_MOESM1_ESM.xlsx]

## Sheet: Sheet1
Additional File 1. Genomic Coordinates for Regions Analyzed for SNORD115 and SNORD116 Clusters (Ensembl GRCh37 Release 89)
Chromosome	Exon Start	Exon End	Length (bp)	Gene Symbol
chr15	25415869	25415951	82	SNORD115-1
chr15	25417781	25417863	82	SNORD115-2
chr15	25420073	25420155	82	SNORD115-3
chr15	25421978	25422060	82	SNORD115-4
chr15	25423884	25423966	82	SNORD115-5
chr15	25425643	25425725	82	SNORD115-6
chr15	25429452	25429534	82	SNORD115-8
chr15	25430777	25430859	82	SNORD115-9
chr15	25432682	25432763	81	SNORD115-10
chr15	25434560	25434642	82	SNORD115-11
chr15	25436562	25436644	82	SNORD115-12
chr15	25440067	25440148	81	SNORD115-14
chr15	25442722	25442803	81	SNORD115-15
chr15	25444594	25444676	82	SNORD115-16
chr15	25446469	25446551	82	SNORD115-17
chr15	25448373	25448455	82	SNORD115-18
chr15	25449503	25449585	82	SNORD115-19
chr15	25451408	25451490	82	SNORD115-20
chr15	25453229	25453310	81	SNORD115-21
chr15	25455064	25455146	82	SNORD115-22
chr15	25456942	25457024	82	SNORD115-23
chr15	25458794	25458876	82	SNORD115-24
chr15	25460687	25460769	82	SNORD115-25
chr15	25465643	25465725	82	SNORD115-27
chr15	25467494	25467575	81	SNORD115-28
chr15	25468392	25468474	82	SNORD115-29
chr15	25470349	25470431	82	SNORD115-30
chr15	25472255	25472337	82	SNORD115-31
chr15	25474113	25474195	82	SNORD115-32
chr15	25475984	25476066	82	SNORD115-33
chr15	25477533	25477615	82	SNORD115-34
chr15	25479393	25479475	82	SNORD115-35
chr15	25481231	25481313	82	SNORD115-36
chr15	25483132	25483214	82	SNORD115-37
chr15	25484984	25485066	82	SNORD115-38
chr15	25486892	25486974	82	SNORD115-39
chr15	25488760	25488842	82	SNORD115-40
chr15	25490624	25490706	82	SNORD115-41
chr15	25492491	25492573	82	SNORD115-42
chr15	25494344	25494426	82	SNORD115-43
chr15	25496005	25496087	82	SNORD115-44
chr15	25509673	25509726	53	SNORD115-45*
chr15	25513663	25513696	33	SNORD115-47*
chr15	25514929	25515005	76	SNORD115-48
chr15	25296623	25296718	95	SNORD116-1
chr15	25299356	25299451	95	SNORD116-2
chr15	25302006	25302101	95	SNORD116-3
chr15	25307479	25307574	95	SNORD116-5
chr15	25310172	25310268	96	SNORD116-6
chr15	25312934	25313029	95	SNORD116-7
chr15	25315578	25315673	95	SNORD116-8
chr15	25318253	25318348	95	SNORD116-9
chr15	25319260	25319362	102	SNORD116-10
chr15	25321075	25321167	92	SNORD116-11
chr15	25322197	25322289	92	SNORD116-12
chr15	25324204	25324296	92	SNORD116-13
chr15	25325288	25325380	92	SNORD116-14
chr15	25326433	25326525	92	SNORD116-15
chr15	25327914	25328006	92	SNORD116-16
chr15	25328734	25328826	92	SNORD116-17
chr15	25330531	25330623	92	SNORD116-18
chr15	25331673	25331765	92	SNORD116-19
chr15	25332807	25334043	1236	SNORD116-20
chr15	25336932	25337024	92	SNORD116-23
chr15	25339183	25339275	92	SNORD116-24
chr15	25342809	25342901	92	SNORD116-25
chr15	25344645	25344741	96	SNORD116-26
chr15	25346721	25346813	92	SNORD116-27
chr15	25351667	25351750	83	SNORD116-29
chr15	25353414	25353499	85	SNORD116-30
*SNORD115-45 and SNORD115-47 were not covered by NGS sequencing
